# Supplementary material for: Evaluation of the Biological Activities of Peptides from Epidermal Mucus of Marine Fish Species from Chilean Aquaculture
Source: Mar Drugs. 2024 May 28;22(6):248. doi: 10.3390/md22060248 (PMC11204461; doi:10.3390/md22060248)
Supplement: Supplementary file 1 [file marinedrugs-22-00248-s001.zip]

Archive with 1 entries (1 files):
- marinedrugs-3024269-supplementary.pdf
